# Supplementary material for: Effects of a snack on performance and errors during a simulated 16-h night shift: A randomized, crossover-controlled, pilot study
Source: PLoS One. 2021 Oct 22;16(10):e0258569. doi: 10.1371/journal.pone.0258569 (PMC8535457; doi:10.1371/journal.pone.0258569)
Supplement: S1 Appendix — (CSV) [file pone.0258569.s003.csv]

		Temperature																Sleepiness (VAS)																Fatigue (VAS)
	Time	1	2	3	4	5	6	7	8	9	10	11	12	13	14	15		1	2	3	4	5	6	7	8	9	10	11	12	13	14	15		1	2	3	4	5	6	7	8	9	10	11	12	13	14	15
Snack condition	16:00	36	36.6	36.5	36.8	36.9	36.8	36.9	36.9	37.1	36.2	36.8	36.9	36.6	36.8	36.9		22	55	30	47	48	55	22	30	22	48	22	44	16	67	77		19	56	36	38	54	35	10	37	22	47	28	43	60	57	41
	17:00	36.4	37.1	36.1	36.6	36.9	36.9	36.6	36.9	37	36.8	36.8	36.7	36.9	37	36.7		20	48	51	40	49	42	62	42	62	51	9	47	20	59	79		15	48	51	38	53	55	47	38	49	58	17	47	51	70	91
	18:00	36.5	37.2	36.6	36.9	37.1	36.7	36.8	37.1	37.1	36.7	36.5	36.8	36.9	36.8	36.7		20	35	60	45	49	65	49	40	57	39	13	46	73	61	68		19	61	60	42	60	59	48	39	57	73	14	43	52	64	89
	19:00	36.8	36.8	36.7	37.2	37	36.8	36.6	37	37.5	36.6	37.3	36.9	36.8	37	36.8		34	60	69	33	56	52	62	12	61	56	12	50	60	90	57		26	60	71	42	57	47	52	35	60	56	9	49	71	64	82
	20:00	35.8	36.8	37	36.8	36.9	36.9	36.5	36.9	36.7	36.9	36.9	36.7	36.6	36.6	37		12	59	42	24	29	35	55	22	48	84	12	26	57	48	88		15	53	56	23	74	53	52	32	58	80	11	46	73	55	66
	21:00	36.3	36.8	36.2	36.6	36.8	36.6	36.8	36.8	36.9	36.5	37	36.7	37	36.8	36.6		20	58	56	30	78	52	54	43	72	70	15	30	23	63	67		24	62	61	40	72	41	53	42	73	69	13	53	21	60	66
	22:00	36.5	37.3	35.7	36.6	36.8	36.4	36.7	36.8	36.5	36.7	36.6	36.7	36.2	36.9	36.6		24	40	71	42	58	58	60	55	57	36	14	35	31	54	92		23	50	58	43	61	60	61	56	69	46	12	60	44	49	79
	23:00	36.8	36.7	36.4	36.8	36.7	36.7	36.5	36.7	36.8	36.6	37	36.7	36.9	37	36.7		24	45	66	35	70	60	49	45	68	37	24	44	40	59	65		21	50	73	36	66	60	59	52	75	58	20	69	63	62	96
	0:00	36.6	36.9	36.4	36.9	36.7	36.7	36.8	36.7	36.8	36.6	36.9	36.8	36.6	37	36.5		28	54	56	36	57	69	44	67	68	46	34	48	56	61	50		27	58	68	47	61	67	52	65	80	76	25	48	59	72	97
	1:00	36.8	36.8	36.6	36.8	36.6	36.6	36.9	36.6	37	36.7	36.5	36.7	37.1	36.8	36.6		35	73	46	38	57	57	53	75	66	59	25	52	46	59	39		32	78	46	46	65	60	53	68	66	65	19	53	47	73	98
	2:00	36.9	37.1	36.4	36.7	36.8	36.5	36.7	36.8	36.7	36.6	36.6	37	36.8	36.9	36.6		42	52	53	47	60	78	64	70	79	39	16	65	68	56	12		36	64	33	50	66	72	62	67	80	71	14	63	61	65	98
	3:00	36.4	36.9	36.2	36.5	36.6	36.6	36.7	36.6	36.7	36.6	36.7	37.3	36.8	36.7	36.5		51	51	34	53	82	88	64	79	84	73	12	50	51	66	92		48	67	35	60	82	87	78	74	82	75	10	55	54	74	96
	4:00	36.5	37.1	36.2	36.8	36.6	36.7	36.6	36.6	36.7	36.5	36.6	36.7	36.8	36.8	36.5		40	30	75	44	88	58	71	89	54	73	11	60	60	74	98		45	71	64	62	79	67	71	81	73	91	11	54	61	72	96
	5:00	36.7	36.8	36	36.8	36.5	36.6	36.5	36.5	36.7	36.6	36.7	36.9	36.8	36.8	36.4		90	67	69	80	98	87	92	83	76	93	10	55	47	78	99		75	62	84	75	97	85	92	79	97	95	11	65	69	73	98
	6:00	36.7	37.3	36.6	36.8	36.5	36.8	36.5	36.5	36.6	36.4	36.8	36.6	37.1	36.8	36.4		65	57	99	96	97	97	97	64	65	7	16	66	83	100	99		81	81	93	94	96	92	96	75	97	92	15	67	84	87	98
	7:00	37	36.9	36.5	36.9	36.5	36.5	36.4	36.5	36.7	36.6	36.8	36.7	36.7	37.1	36.4		77	40	99	74	98	88	100	91	23	97	23	60	82	93	67		80	75	98	90	96	91	100	97	98	96	22	65	68	90	87
	8:00	36.7	36.6	36.4	36.6	36.5	36.6	36.4	36.5	36.4	36.4	36.5	37	36.6	36.9	36.5		97	99	97	95	99	96	100	81	97	97	93	60	96	96	73		90	99	94	95	98	88	100	88	100	95	34	62	97	97	79
	9:00	36.1	36.6	35.7	36.8	36.5	36.6	36.5	36.5	37	35.9	37.2	36.2	36.8	36.5	36.5		66	90	40	91	98	89	100	87	96	33	77	63	96	91	98		80	95	42	90	97	90	100	96	100	97	25	65	93	93	95
	Time	1	2	3	4	5	6	7	8	9	10	11	12	13	14	15		1	2	3	4	5	6	7	8	9	10	11	12	13	14	15		1	2	3	4	5	6	7	8	9	10	11	12	13	14	15
Skipping condition	16:00	36.8	37.3	36.6	36.6	36.9	36.8	37	36.6	36.6	36.9	36.4	37.5	36.7	37.3	36.5		27	43	19	53	31	55	23	45	67	71	13	60	65	66	1		19	53	41	53	29	42	24	33	67	20	13	60	60	30	2
	17:00	36.6	36.8	36.6	36.8	36.7	36.8	36.7	36.5	36.7	36.8	36.2	37.2	36.7	37	36.5		21	42	40	53	47	61	41	24	66	67	9	55	57	35	3		9	55	43	53	30	39	43	24	66	68	14	61	51	34	5
	18:00	36.8	37.1	36.7	36.7	36.8	37.1	37	36.8	36.7	36.7	37.1	37	37.2	37.2	36.6		38	38	34	43	57	68	40	20	75	76	6	55	58	16	13		23	49	41	49	28	58	41	26	78	78	15	53	61	29	13
	19:00	37.2	37.3	36.6	37.2	36.7	37.2	37	37	37.1	37.2	37.1	36.8	36.6	37.2	36.6		28	70	25	43	39	68	37	16	77	88	24	55	39	15	23		27	68	31	51	65	53	42	16	77	86	22	57	63	15	15
	20:00	36.7	36.9	36.7	37.1	36.7	37	36.7	37.3	36.7	37	37	37.2	35.5	36.8	36.9		31	77	50	23	45	36	76	55	69	96	0	44	68	0	12		41	65	25	35	60	39	47	26	71	77	12	42	69	19	18
	21:00	36.9	37.1	36.6	37	36.8	36.6	36.9	37.4	36.6	36.9	37	37.5	37.1	36.7	36.5		19	69	12	39	77	66	45	40	73	62	11	34	40	1	9		27	74	27	45	65	57	43	22	74	72	18	55	41	36	9
	22:00	36.8	37	36.5	36.9	36.7	36.7	37	37	36.6	37.1	37.1	37.3	37.7	36.9	36.6		36	61	45	49	75	66	62	41	87	51	0	45	47	3	23		34	66	45	52	66	63	37	34	86	64	10	44	43	30	27
	23:00	36.6	37.3	36.7	36.8	36.6	36.4	36.8	36.8	36.4	37.3	36.7	37	36.4	36.7	36.6		34	40	51	34	80	67	53	41	80	35	0	48	45	18	18		37	53	39	54	71	64	52	37	81	66	22	49	53	40	3
	0:00	36.6	37.2	36.6	37	36.6	36.6	36.9	36.8	36.6	36.8	37.6	36.7	36.8	37.2	36.6		34	42	66	42	88	75	61	47	81	38	10	55	31	13	36		43	54	67	51	70	71	50	35	83	50	31	57	39	36	38
	1:00	36.6	37.7	37	36.9	36.5	36.5	36.9	37	36.4	36.9	37	37.4	37.1	36.8	36.6		43	43	94	40	90	79	64	75	83	57	15	58	32	45	43		48	60	77	56	80	71	55	46	83	61	24	63	43	35	45
	2:00	36.5	37	36.7	36.9	36.5	36.5	36.8	37	36.5	36.7	36.7	37.1	37	36.7	36.6		56	62	96	54	97	73	63	71	79	82	12	62	29	29	45		63	64	88	60	74	75	49	63	78	85	28	66	50	59	52
	3:00	36.5	37.4	36.8	36.9	36.5	36.6	36.7	37	36.5	36.7	36.6	36.8	36.7	36.6	36.7		72	65	100	75	67	77	67	82	80	90	44	53	38	37	54		78	63	100	73	70	74	67	70	83	90	55	62	45	51	53
	4:00	36.6	37.1	36.7	36.7	36.5	36.9	36.6	37	36.7	36.8	36.6	36.7	36.9	36.7	36.5		50	61	100	74	77	89	71	60	95	36	65	64	59	42	48		70	82	97	77	67	81	72	58	96	51	56	68	61	64	68
	5:00	36.6	36.8	36.6	36.8	36.3	35.7	36.7	36.9	36.4	36.9	36.5	36.9	36.9	36.8	36.4		93	75	100	93	78	96	78	88	91	78	73	67	45	42	49		92	76	100	96	69	85	78	83	92	73	76	67	41	63	66
	6:00	36.6	36.8	36.6	36.6	36.6	36.5	36.5	37.1	36.5	36.8	36.2	37	36.2	36.9	36.8		84	61	100	97	97	99	95	87	89	90	52	73	42	38	47		89	80	100	98	85	87	96	84	93	79	51	80	39	79	60
	7:00	36.5	36.9	36.5	36.7	36.4	36.5	36.7	36.7	36.4	36.6	36.6	36.8	36.5	36.8	36.5		81	76	99	66	79	99	100	87	89	56	99	85	78	76	53		86	95	99	87	90	90	100	80	89	67	68	88	92	78	78
	8:00	36.5	36.7	36.5	36.8	36.5	36.6	36.7	37.2	36.5	37	36.7	36.6	36.5	36.8	36.5		75	67	100	73	98	97	100	89	90	59	85	84	98	100	64		91	95	100	88	96	89	100	86	92	92	71	87	99	90	88
	9:00	36.4	36.9	36.5	36.8	36.5	36.7	36.8	36.9	36.7	37	36.8	36.5	35.7	36.5	36.8		31	69	69	85	81	95	100	86	89	30	62	88	72	80	72		70	82	66	96	96	83	100	87	88	49	80	91	92	82	85
[truncated: 132 more columns]
